# Supplementary material for: Posttraumatic stress in young children at risk for maltreatment: a causal data science analysis
Source: Front Health Serv. 2026 Apr 22;6:1784459. doi: 10.3389/frhs.2026.1784459 (PMC13143975; doi:10.3389/frhs.2026.1784459)
Supplement: Supplementary file 3 [file Table3.xlsx]

## Sheet: Sheet 1 - LONGSCAN Supplement 3
LONGSCAN Supplement 3
Node	Edge Type	Node	Bootstrap Stability (undirected)
Race (B) (1)	o--o	Race (W) (1)	100
Birth Weight (2)	o-->	Premature (2)	100
Family Income (4)	o-->	Family Income (8)	100
Approp Expectations (4)	o-->	Approp Expectations Expan (4)	100
Approp Expectations Expan (4)	o-->	Approp Empathy (4)	100
Approp Expectations Expan (4)	o-->	Values Noncorp Punishmnt (4)	100
Approp Expectations Expan (4)	o-->	Approp Family Roles (4)	100
Approp Empathy (4)	o--o	Approp Family Roles (4)	100
Partner Relatedness (4)	o--o	Partner Acceptance (4)	100
Partner Acceptance (4)	o-->	Partner Autonomy (4)	100
Partner Lack of Empathy (4)	o-->	Partner Hostile Control (4)	100
Partner Control (4)	o-->	Partner Hostile Control (4)	100
Fine Motor Batelle (4)	o-->	Motor Battelle (4)	100
Motor Battelle (4)	o-->	Gross Motor Battelle (4)	100
Motor Battelle (4)	o-->	Total Battelle (4)	100
Receptive Battelle (4)	o--o	Communication Battelle (4)	100
Expressive Battelle (4)	o-->	Receptive Battelle (4)	100
Communication Battelle (4)	o--o	Expressive Battelle (4)	100
Cognitive Battelle (4)	o-->	Personal-Social Battelle (4)	100
Total Battelle (4)	o-->	Personal-Social Battelle (4)	100
Total Battelle (4)	o-->	Adaptive Battelle (4)	100
Total Battelle (4)	o-->	Communication Battelle (4)	100
Total Battelle (4)	o-->	Cognitive Battelle (4)	100
Part-Resp Reasoning (6)	o-->	Resp-Part Reasoning (6)	100
Part-Resp Verbal Aggres (6)	o-->	Resp-Part Verbal Aggres (6)	100
Part-Resp Verbal Aggres (6)	o-->	Part-Resp Verbal Aggres (8)	100
Resp-Part Phys Aggres (6)	o--o	Resp-Part Severe Violence (6)	100
Part-Resp Phys Aggres (6)	o-->	Part-Resp Severe Violence (6)	100
Resp-Part Minor Violence (6)	o-->	Resp-Part Phys Aggres (6)	100
Resp-Part Minor Violence (6)	o-->	Resp-Part Severe Violence (6)	100
Part-Resp Minor Violence (6)	o-->	Part-Resp Phys Aggres (6)	100
Part-Resp Minor Violence (6)	o-->	Part-Resp Severe Violence (6)	100
Father Involvement (6)	o-->	Father Involvement (8)	100
Fapgar Total (2)	o-->	CES-D Total (4)	100
Fapgar Total (2)	o-->	Social Support (4)	100
Hosa Total (4)	o-->	CES-D Total (4)	100
Hosa Total (4)	o-->	MHLA Total (4)	100
MHLA Total (4)	o-->	MH6A Total (6)	100
Neighbrhd Support + Safety (4)	o-->	Family Income (4)	100
Neighbrhd Support + Safety (4)	o-->	Neighbrhd Support + Safety (8)	100
Phys Competence (Pre-K) (6)	o-->	Cognitive Competence (Pre-K) (6)	100
Cognitive Competence (Gr 1-2) (6)	o-->	Phys Competence (Gr 1-2) (6)	100
Cognitive Competence (Gr 1-2) (6)	o-->	Maternal Acceptance (Gr 1-2) (6)	100
Peer Acceptance (Gr 1-2) (6)	o-->	LSDA Total (6)	100
Peer Acceptance (Gr 1-2) (6)	o-->	Phys Competence (Gr 1-2) (6)	100
Peer Acceptance (Gr 1-2) (6)	o-->	Maternal Acceptance (Gr 1-2) (6)	100
Num Separations (4)	o-->	Total Wks Separated (4)	100
Conflict Total Score (6)	o-->	Conflict Mean Score (6)	100
Cohesion Total Score (6)	o--o	Cohesion Mean Score (6)	100
Social Support (4)	o-->	Social Support (6)	100
Psychoticism (8)	o-->	Depression (8)	100
Num Nonzero Resps (BSI) (8)	o-->	Global Severity (8)	100
Global Severity (8)	o-->	Obses-compulsive (8)	100
Global Severity (8)	o-->	Anxiety (8)	100
Global Severity (8)	o-->	Paranoid Ideation (8)	100
Global Severity (8)	o-->	Num Nonzero Resps (BSI) (8)	100
Global Severity (8)	o-->	Pos Sym Distress (8)	100
Part-Resp Phys Aggres (8)	o--o	Part-Resp Severe Violence (8)	100
Part-Resp Minor Violence (8)	o-->	Part-Resp Phys Aggres (8)	100
Part-Resp Minor Violence (8)	o-->	Part-Resp Severe Violence (8)	100
Minor Assault: Cgvr (8)	o-->	Psych Aggres: Cgvr (8)	100
Minor Assault: Non-caregiver (8)	o-->	Psych Aggres: Non-caregiver (8)	100
Minor Assault: Cgvr + Others (8)	o-->	Psych Aggres: Cgvr + Others (8)	100
Minor Assault: Cgvr + Others (8)	o-->	Minor Assault: Cgvr (8)	100
Conflict Total (8)	o--o	Conflict Mean (8)	100
Cohesion Mean (8)	o-->	Cohesion Total (8)	100
Daily Living (6)	o--o	Socialization (6)	100
Daily Living (6)	o-->	Daily Living (8)	100
Socialization (6)	o-->	Socialization (8)	100
Daily Living (8)	o-->	Socialization (8)	100
Total Problem Score (4)	o-->	Social Probs (4)	100
Total Problem Score (4)	o--o	Internalizing (4)	100
Total Problem Score (4)	o--o	Externalizing (4)	100
Total Problem Score (4)	o-->	Total Problem Score (8)	100
Internalizing (4)	o--o	Externalizing (4)	100
Internalizing (4)	o-->	Internalizing (6)	100
Externalizing (4)	o-->	Social Probs (4)	100
Externalizing (4)	o-->	Externalizing (6)	100
Social Probs (6)	o-->	Social Problems (8)	100
Total Problem Score (6)	o-->	Social Probs (6)	100
Total Problem Score (6)	o--o	Externalizing (6)	100
Total Problem Score (6)	o-->	Total Problem Score (8)	100
Internalizing (6)	o-->	Total Problem Score (6)	100
Internalizing (6)	o-->	Externalizing (6)	100
Internalizing (6)	o-->	Internalizing (8)	100
Externalizing (6)	o-->	Social Probs (6)	100
Externalizing (6)	o-->	Externalizing (8)	100
Total Problem Score (8)	o-->	Social Problems (8)	100
Total Problem Score (8)	o-->	Internalizing (8)	100
Total Problem Score (8)	o--o	Externalizing (8)	100
Externalizing (8)	o-->	Internalizing (8)	100
Non-viol Discipline CTSB (4)	o-->	Non-viol Discipline CTSB (6)	100
Aggression (4)	o-->	Min. Assault CTSB (4)	100
Min. Assault CTSB (4)	o-->	Min. Assault CTSB (6)	100
Non-viol Discipline CTSB (6)	o-->	Aggression (6)	100
Min. Assault CTSB (6)	o-->	Aggression (6)	100
Academic Performance (Tchr) (6)	o-->	Academic Performance (Tchr) (8)	100
Total Adaptive Func (Tchr) (6)	o-->	Academic Performance (Tchr) (6)	100
Total Problem Score (Tchr) (6)	o-->	Total Adaptive Func (Tchr) (6)	100
Total Problem Score (Tchr) (6)	o-->	Internalizing (Tchr) (6)	100
Total Problem Score (Tchr) (6)	o-->	Externalizing (Tchr) (6)	100
Externalizing (Tchr) (6)	o-->	Internalizing (Tchr) (6)	100
Externalizing (Tchr) (6)	o-->	Externalizing (Tchr) (8)	100
Academic Performance (Tchr) (8)	o-->	Total Adaptive Func (Tchr) (8)	100
Total Adaptive Func (Tchr) (8)	o-->	Total Problem Score (Tchr) (8)	100
Internalizing (Tchr) (8)	o-->	Total Problem Score (Tchr) (8)	100
Externalizing (Tchr) (8)	o-->	Total Problem Score (Tchr) (8)	100
Externalizing (Tchr) (8)	o-->	Internalizing (Tchr) (8)	100
Phys Aggression (8)	o-->	Verb Assertion (8)	100
Help-seeking Behav (8)	o-->	Verb Assertion (8)	100
Help-seeking Behav (8)	o-->	Phys Aggression (8)	100
Response Avoidance (8)	o-->	Verb Assertion (8)	100
Response Avoidance (8)	o-->	Phys Aggression (8)	100
Response Avoidance (8)	o-->	Help-seeking Behav (8)	100
Phys Assertion (8)	o-->	Verb Assertion (8)	100
Attachment (8)	o-->	Reassurance of Worth (8)	100
Attachment (8)	o--o	Guidance (8)	100
Social integration (8)	o-->	Reassurance of Worth (8)	100
Social integration (8)	o-->	Opprtnty for Nurturance (8)	100
Reliable Alliance (8)	o-->	Attachment (8)	100
Reliable Alliance (8)	o-->	Reassurance of Worth (8)	100
Reliable Alliance (8)	o-->	Guidance (8)	100
Phys Abuse Records (6-8)	o-->	Total Records (6-8)	100
Neglect Records (0-4)	o-->	Total Records (0-4)	100
Neglect Records (0-4)	o-->	Failure to Provide Needs Records (0-4)	100
Neglect Records (0-4)	o-->	Lack of Supervision Records (0-4)	100
Neglect Records (4-6)	o-->	Failure to Provide Needs Records (4-6)	100
Neglect Records (4-6)	o--o	Lack of Supervision Records (4-6)	100
Failure to Provide Needs Records (6-8)	o-->	Neglect Records (6-8)	100
Lack of Supervision Records (4-6)	o-->	Severity - Lack of Supervision (4-6)	100
Lack of Supervision Records (6-8)	o-->	Neglect Records (6-8)	100
Lack of Supervision Records (6-8)	o-->	Severity - Lack of Supervision (6-8)	100
Emotional Maltreat Records (0-4)	o-->	Total Allegation Records (0-4)	100
Emotional Maltreat Records (0-4)	o-->	Severity - Emotional Maltreatment (0-4)	100
Moral/Legal Maltreat Records (0-4)	o--o	Moral/Legal Maltreat Substantiated Records (0-4)	100
Dom Viol Records (0-4)	o--o	Dom Viol Substantiated Records (0-4)	100
Total Allegation Records (0-4)	o-->	Total Records (0-4)	100
Total Allegation Records (0-4)	o-->	Failure to Provide Needs Records (0-4)	100
Total Allegation Records (0-4)	o-->	Drug/Alcohol Records (0-4)	100
Total Allegation Records (4-6)	o-->	Failure to Provide Needs Records (4-6)	100
Total Allegation Records (4-6)	o-->	Emotional Maltreat Records (4-6)	100
Total Allegation Records (4-6)	o-->	Drug/Alcohol Records (4-6)	100
Total Allegation Records (6-8)	o-->	Drug/Alcohol Records (6-8)	100
Total Substantiated Records (0-4)	o-->	Emotional Maltreat Substantiated Records (0-4)	100
Phys Abuse Substantiated Records (0-4)	o-->	Total Substantiated Records (0-4)	100
Phys Abuse Substantiated Records (6-8)	o-->	Total Substantiated Records (6-8)	100
Neglect Substantiated Records (0-4)	o-->	Total Substantiated Records (0-4)	100
Neglect Substantiated Records (0-4)	o--o	Failure to Provide Needs Substantiated Records (0-4)	100
Neglect Substantiated Records (6-8)	o-->	Total Substantiated Records (6-8)	100
Neglect Substantiated Records (6-8)	o--o	Failure to Provide Needs Substantiated Records (6-8)	100
Failure to Provide Needs Substantiated Records (4-6)	o-->	Neglect Substantiated Records (4-6)	100
Lack of Supervision Substantiated Records (0-4)	o-->	Lack of Supervision Records (0-4)	100
Lack of Supervision Substantiated Records (0-4)	o-->	Neglect Substantiated Records (0-4)	100
Lack of Supervision Substantiated Records (6-8)	o-->	Neglect Substantiated Records (6-8)	100
Emotional Maltreat Substantiated Records (4-6)	o-->	Total Substantiated Records (4-6)	100
Emotional Maltreat Substantiated Records (6-8)	o-->	Total Substantiated Records (6-8)	100
Drug/Alcohol Substantiated Records (0-4)	o-->	Drug/Alcohol Records (0-4)	100
Drug/Alcohol Substantiated Records (0-4)	o-->	Total Substantiated Records (0-4)	100
Drug/Alcohol Substantiated Records (4-6)	o-->	Total Substantiated Records (4-6)	100
Drug/Alcohol Substantiated Records (6-8)	o-->	Total Substantiated Records (6-8)	100
Dom Viol Substantiated Records (0-4)	o-->	Emotional Maltreat Substantiated Records (0-4)	100
Severity - Phys Abuse (0-4)	o-->	Phys Abuse Records (0-4)	100
Severity - Phys Abuse (4-6)	o-->	Phys Abuse Records (4-6)	100
Severity - Phys Abuse (6-8)	o-->	Phys Abuse Records (6-8)	100
Severity - Sexual Abuse (0-4)	o-->	Sexual Abuse Records (0-4)	100
Severity - Sexual Abuse (4-6)	o-->	Sexual Abuse Records (4-6)	100
Severity - Sexual Abuse (6-8)	o-->	Sexual Abuse Records (6-8)	100
Severity - Failure to Provide Needs (0-4)	o-->	Failure to Provide Needs Records (0-4)	100
Severity - Failure to Provide Needs (0-4)	o--o	Age First CPS Referral (NA)	100
Severity - Failure to Provide Needs (4-6)	o-->	Failure to Provide Needs Records (4-6)	100
Severity - Failure to Provide Needs (6-8)	o-->	Failure to Provide Needs Records (6-8)	100
Severity - Lack of Supervision (0-4)	o-->	Lack of Supervision Records (0-4)	100
Severity - Emotional Maltreatment (4-6)	o-->	Emotional Maltreat Records (4-6)	100
Severity - Emotional Maltreatment (6-8)	o-->	Emotional Maltreat Records (6-8)	100
Age First CPS Referral (NA)	o-->	Total Records (0-4)	100
Birth Year (1)	o-->	Values Noncorp Punishmnt (4)	99
Birth Year (1)	o-->	Age First CPS Referral (NA)	99
Race (W) (1)	o--o	Race (H) (1)	99
Partner Acceptance (4)	o-->	Partner Hostile Control (4)	99
Resp-Part Minor Violence (6)	o-->	Resp-Part Verbal Aggres (6)	99
Peer Acceptance (Pre-K) (6)	o-->	Maternal Acceptance (Pre-K) (6)	99
Cognitive Competence (Gr 1-2) (6)	o-->	Peer Acceptance (Gr 1-2) (6)	99
Schl Safety Qstnre Total (6)	o-->	Schl Safety Qstnre Total (8)	99
Social Support (6)	o-->	ESIA Total (6)	99
Social Probs (4)	o-->	Social Probs (6)	99
Internalizing (8)	o-->	Num Nonzero Resps (BSI) (8)	99
Externalizing (8)	o-->	Socialization (8)	99
Internalizing (Tchr) (8)	o-->	Total Adaptive Func (Tchr) (8)	99
Verb Aggression (8)	o-->	Help-seeking Behav (8)	99
Social integration (8)	o--o	Guidance (8)	99
Sexual Abuse Records (0-4)	o-->	Total Records (0-4)	99
Sexual Abuse Records (4-6)	o--o	Sexual Abuse Substantiated Records (4-6)	99
Edu Maltreat Records (6-8)	o--o	Edu Maltreat Substantiated Records (6-8)	99
Total Allegation Records (0-4)	o--o	Moral/Legal Maltreat Records (0-4)	99
Total Allegation Records (4-6)	o-->	Total Records (4-6)	99
Total Allegation Records (6-8)	o-->	Failure to Provide Needs Records (6-8)	99
Total Substantiated Records (0-4)	o-->	Total Allegation Records (0-4)	99
Moral/Legal Maltreat Substantiated Records (4-6)	o-->	Moral/Legal Maltreat Records (4-6)	99
Caregiver HS Diploma (4)	o-->	Cargiver Years Edu (4)	98
Values Noncorp Punishmnt (4)	o-->	Approp Empathy (4)	98
Partner Control (4)	o-->	Partner Lack of Empathy (4)	98
ESIA Total (6)	o-->	CES-D Total (6)	98
Social Support (4)	o-->	Partner Relatedness (4)	98
Paranoid Ideation (8)	o-->	Anxiety (8)	98
Minor Assault: Cgvr + Others (8)	o--o	Severe Assault: Cgvr + Others (8)	98
Severe Assault: Cgvr (8)	o-->	Minor Assault: Cgvr (8)	98
Externalizing (8)	o-->	Social Problems (8)	98
Aggression (4)	o-->	Aggression (6)	98
Total Adaptive Func (Tchr) (6)	o-->	Internalizing (Tchr) (6)	98
Reliable Alliance (8)	o-->	Opprtnty for Nurturance (8)	98
Total Allegation Records (6-8)	o-->	Total Records (6-8)	98
Lack of Supervision Substantiated Records (4-6)	o-->	Neglect Substantiated Records (4-6)	98
Moral/Legal Maltreat Substantiated Records (6-8)	o-->	Moral/Legal Maltreat Records (6-8)	98
Dom Viol Substantiated Records (6-8)	o-->	Emotional Maltreat Substantiated Records (6-8)	98
Birth Year (1)	o-->	Press Total (4)	97
Family Income (4)	o-->	Cargiver Years Edu (4)	97
Paranoid Ideation (8)	o-->	Obses-compulsive (8)	97
Global Severity (8)	o-->	Hostility (8)	97
Part-Resp Minor Violence (8)	o-->	Part-Resp Verbal Aggres (8)	97
Phys Assertion (8)	o-->	Help-seeking Behav (8)	97
Attachment (8)	o-->	Family Income (8)	97
Posttraumatic Stress Score (8)	o-->	Negative Self Image (8)	97
Emotional Maltreat Substantiated Records (4-6)	o-->	Emotional Maltreat Records (4-6)	97
Edu Maltreat Substantiated Records (4-6)	o-->	Edu Maltreat Records (4-6)	97
Total Problem Score (4)	o-->	Total Problem Score (6)	96
Attachment (8)	o--o	Social integration (8)	96
Social integration (8)	o--o	Reliable Alliance (8)	96
Lack of Supervision Substantiated Records (0-4)	o-->	Failure to Provide Needs Substantiated Records (0-4)	96
Fine Motor Batelle (4)	o-->	Gross Motor Battelle (4)	95
Total Problem Score (4)	o-->	Hosa Total (4)	95
Neglect Records (4-6)	o-->	Total Records (4-6)	95
Severity - Sexual Abuse (4-6)	o-->	Sexual Abuse Substantiated Records (4-6)	95
CES-D Total (4)	o-->	CES-D Total (6)	94
Minor Assault: Non-caregiver (8)	o-->	Minor Assault: Cgvr (8)	94
Min. Assault CTSB (4)	o-->	Values Noncorp Punishmnt (4)	94
Verb Aggression (8)	o-->	Response Avoidance (8)	94
Neglect Records (6-8)	o-->	Total Records (6-8)	94
Sexual Abuse Substantiated Records (0-4)	o-->	Total Substantiated Records (0-4)	94
Neglect Substantiated Records (4-6)	o-->	Total Substantiated Records (4-6)	94
Dom Viol Substantiated Records (4-6)	o-->	Dom Viol Records (4-6)	94
Race (B) (1)	o--o	Race (H) (1)	93
Cognitive Battelle (4)	o-->	Adaptive Battelle (4)	93
Psych Aggres: Cgvr + Others (8)	o-->	Psych Aggres: Cgvr (8)	93
Witness Violence (8)	o-->	Adults Home Thrtn Each Oth (8)	93
Phys Abuse Records (0-4)	o-->	Total Records (0-4)	93
Failure to Provide Needs Records (4-6)	o-->	Edu Maltreat Records (4-6)	93
Neglect Substantiated Records (0-4)	o-->	Drug/Alcohol Substantiated Records (0-4)	93
Dom Viol Substantiated Records (4-6)	o-->	Emotional Maltreat Substantiated Records (4-6)	93
Dom Viol Substantiated Records (6-8)	o-->	Dom Viol Records (6-8)	93
Partner Relatedness (4)	o-->	Partner Lack of Empathy (4)	92
Global Severity (8)	o-->	Psychoticism (8)	92
Sexual Abuse Substantiated Records (6-8)	o-->	Total Substantiated Records (6-8)	92
Birth Year (1)	o-->	Cognitive Competence (Gr 1-2) (6)	91
Motor Battelle (4)	o-->	Personal-Social Battelle (4)	91
Communication Battelle (4)	o-->	Personal-Social Battelle (4)	91
Maternal Acceptance (Gr 1-2) (6)	o-->	Phys Competence (Gr 1-2) (6)	91
Press Total (4)	o-->	Cognitive Battelle (4)	91
Emotional Maltreat Records (0-4)	o-->	Dom Viol Risk Substantiated Records (0-4)	91
Total Allegation Records (4-6)	o-->	Total Substantiated Records (4-6)	91
Severity - Emotional Maltreatment (4-6)	o-->	Dom Viol Risk Substantiated Records (4-6)	91
MH6A Total (6)	o-->	Somaticization (8)	90
Maternal Acceptance (Gr 1-2) (6)	o-->	Social Desirability (8)	90
Cohesion Mean Score (6)	o-->	Father Involvement (6)	90
Total Allegation Records (6-8)	o-->	Emotional Maltreat Records (6-8)	90
Birth Year (1)	o-->	Socialization (6)	89
Social Support (6)	o-->	Father Involvement (6)	89
Num Nonzero Resps (BSI) (8)	o-->	Depression (8)	89
Severe Assault: Cgvr (8)	o-->	Psych Aggres: Cgvr (8)	89
Attachment (8)	o-->	Opprtnty for Nurturance (8)	89
Physically Assaulted (8)	o--o	Physically Threatened (8)	89
Lack of Supervision Records (4-6)	o-->	Lack of Supervision Substantiated Records (4-6)	89
Phys Abuse Substantiated Records (0-4)	o-->	Phys Abuse Records (0-4)	89
Phys Abuse Substantiated Records (4-6)	o-->	Phys Abuse Records (4-6)	89
Age First CPS Referral (NA)	o-->	Dom Viol Risk Substantiated Records (0-4)	89
Prenatal Visits (2)	o-->	Feel Safe (8)	88
Num Nonzero Resps (BSI) (8)	o-->	Hostility (8)	88
Phys Abuse Records (4-6)	o-->	Total Records (4-6)	88
Sexual Abuse Records (4-6)	o-->	Total Records (4-6)	88
Lack of Supervision Substantiated Records (4-6)	o-->	Failure to Provide Needs Substantiated Records (4-6)	88
Moral/Legal Maltreat Substantiated Records (0-4)	o-->	Total Substantiated Records (0-4)	88
Drug/Alcohol Substantiated Records (4-6)	o-->	Drug/Alcohol Records (4-6)	88
Global Severity (8)	o-->	Somaticization (8)	87
Psych Aggres: Cgvr (8)	o-->	Hostility (8)	87
Total Problem Score (8)	o-->	Opprtnty for Nurturance (8)	87
Academic Performance (Tchr) (6)	o-->	Daily Living (8)	87
Lack of Supervision Records (0-4)	o-->	Failure to Provide Needs Records (0-4)	87
Total Allegation Records (6-8)	o-->	Neglect Records (6-8)	87
Lack of Supervision Substantiated Records (6-8)	o-->	Failure to Provide Needs Substantiated Records (6-8)	87
Sex (1)	o-->	Severity - Sexual Abuse (0-4)	86
Race (B) (1)	o-->	Family Income (8)	86
Daily Living (8)	o-->	Social Problems (8)	86
Total Problem Score (6)	o-->	ESIA Total (6)	86
Severity - Phys Abuse (0-4)	o-->	Phys Abuse Substantiated Records (0-4)	86
Severe Assault: Non-caregiver (8)	o-->	Minor Assault: Non-caregiver (8)	85
Total Allegation Records (0-4)	o-->	Phys Abuse Records (0-4)	85
Drug/Alcohol Substantiated Records (6-8)	o-->	Drug/Alcohol Records (6-8)	84
Drug/Alcohol Substantiated Records (6-8)	o-->	Moral/Legal Maltreat Substantiated Records (6-8)	83
Dom Viol Risk Substantiated Records (6-8)	o-->	Total Records (6-8)	83
Dom Viol Risk Substantiated Records (6-8)	o-->	Emotional Maltreat Substantiated Records (6-8)	83
Part-Resp Verbal Aggres (6)	o-->	Resp-Part Reasoning (6)	82
Global Severity (8)	o-->	Depression (8)	82
Posttraumatic Stress Score (8)	o--o	Physically Threatened (8)	82
Sexual Abuse Records (0-4)	o--o	Sexual Abuse Substantiated Records (0-4)	82
Neglect Records (0-4)	o-->	Phys Abuse Records (0-4)	82
Severity - Emotional Maltreatment (0-4)	o-->	Emotional Maltreat Substantiated Records (0-4)	82
Approp Empathy (4)	o-->	Social integration (8)	81
Phys Competence (Pre-K) (6)	o-->	Peer Acceptance (Pre-K) (6)	81
Guidance (8)	o-->	Reassurance of Worth (8)	81
Dom Viol Records (4-6)	o-->	Emotional Maltreat Records (4-6)	81
Total Substantiated Records (6-8)	o-->	Total Allegation Records (6-8)	81
Compromise (8)	o-->	Response Avoidance (8)	80
Edu Maltreat Records (6-8)	o-->	Total Allegation Records (6-8)	80
Dom Viol Risk Substantiated Records (4-6)	o-->	Total Records (4-6)	80
Personal-Social Battelle (4)	o--o	Adaptive Battelle (4)	79
Global Severity (8)	o-->	Interprsnl Sensitivity (8)	79
Global Severity (8)	o-->	Phobic Anxiety (8)	79
Internalizing (6)	o-->	CES-D Total (6)	79
Min. Assault CTSB (6)	o-->	Minor Assault: Cgvr (8)	79
Lack of Supervision Records (4-6)	o-->	Failure to Provide Needs Records (4-6)	79
Phys Abuse Substantiated Records (4-6)	o-->	Total Substantiated Records (4-6)	79
Partner Hostile Control (4)	o-->	Part-Resp Verbal Aggres (6)	78
Fapgar Total (2)	o-->	Guidance (8)	78
Hosa Total (4)	o-->	ESIA Total (6)	78
Min. Assault CTSB (6)	o-->	Minor Assault: Cgvr + Others (8)	78
Race (B) (1)	o-->	Neighbrhd Support + Safety (8)	77
Moral/Legal Maltreat Records (0-4)	o-->	Drug/Alcohol Records (0-4)	77
Witness Violence (8)	o-->	Physically Threatened (8)	76
Emotional Maltreat Substantiated Records (4-6)	o--o	Severity - Emotional Maltreatment (4-6)	76
Total Battelle (4)	o-->	Socialization (6)	75
Hosa Total (4)	o-->	CAGE (4)	75
Peer Acceptance (Pre-K) (6)	o-->	LSDA Total (6)	75
Socialization (6)	o-->	Social Probs (6)	75
Aggression (6)	o-->	Resp-Part Verbal Aggres (6)	75
Verb Aggression (8)	o-->	Verb Assertion (8)	75
Emotional Maltreat Records (0-4)	o--o	Dom Viol Records (0-4)	75
Dom Viol Substantiated Records (6-8)	o--o	Severity - Phys Abuse (6-8)	75
Severity - Phys Abuse (6-8)	o-->	Dom Viol Substantiated Records (6-8)	75
Drug/Alcohol Records (6-8)	o-->	Moral/Legal Maltreat Records (6-8)	74
Severity - Sexual Abuse (6-8)	o-->	Sexual Abuse Substantiated Records (6-8)	74
Birth Weight (2)	o-->	CAGE (4)	73
Change Life Events (C) (4)	o-->	MHLA Total (4)	73
Conflict Total Score (6)	o-->	Part-Resp Verbal Aggres (6)	73
Paranoid Ideation (8)	o-->	Interprsnl Sensitivity (8)	73
Race (B) (1)	o-->	Approp Family Roles (4)	72
Motor Battelle (4)	o-->	Adaptive Battelle (4)	72
Part-Resp Reasoning (6)	o-->	Part-Resp Reasoning (8)	72
Externalizing (8)	o-->	Psych Aggres: Cgvr + Others (8)	72
Failure to Provide Needs Substantiated Records (0-4)	o-->	Failure to Provide Needs Records (0-4)	72
Social Probs (4)	o-->	Social Problems (8)	71
Drug/Alcohol Records (0-4)	o-->	Dom Viol Records (4-6)	71
Hosa Total (4)	o-->	Somaticization (8)	70
MH6A Total (6)	o-->	CES-D Total (6)	70
Psychoticism (8)	o-->	Interprsnl Sensitivity (8)	70
Feel Safe (8)	o-->	Posttraumatic Stress Score (8)	70
Sexual Abuse Substantiated Records (6-8)	o-->	Sexual Abuse Records (6-8)	70
Drug/Alcohol Substantiated Records (0-4)	o-->	CAGE (4)	70
Severity - Sexual Abuse (0-4)	o-->	Sexual Abuse Substantiated Records (0-4)	70
Race (B) (1)	o-->	Phys Competence (Gr 1-2) (6)	69
CES-D Total (6)	o-->	Global Severity (8)	69
Psych Aggres: Non-caregiver (8)	o-->	Psych Aggres: Cgvr (8)	69
Guidance (8)	o-->	Psychoticism (8)	69
Severity - Phys Abuse (4-6)	o-->	Dom Viol Risk Substantiated Records (4-6)	69
Drug/Alcohol Substantiated Records (6-8)	o-->	Phys Abuse Substantiated Records (6-8)	68
Dom Viol Risk Substantiated Records (0-4)	o-->	Dom Viol Records (4-6)	68
ESIA Total (6)	o-->	Global Severity (8)	67
Press Total (6)	o-->	Feel Safe (6)	67
Social Support (4)	o-->	Partner Acceptance (4)	67
Hostility (8)	o-->	Somaticization (8)	67
Aggression (4)	o-->	Non-viol Discipline CTSB (4)	67
Pos Sym Distress (8)	o-->	Obses-compulsive (8)	66
Total Adaptive Func (Tchr) (6)	o-->	Total Adaptive Func (Tchr) (8)	66
Externalizing (Tchr) (6)	o-->	Academic Performance (Tchr) (6)	66
Physically Assaulted (8)	o-->	Social Desirability (8)	66
Phys Abuse Records (0-4)	o-->	Phys Abuse Records (4-6)	66
Sexual Abuse Substantiated Records (4-6)	o-->	Total Substantiated Records (4-6)	66
Neglect Substantiated Records (0-4)	o-->	Emotional Maltreat Substantiated Records (0-4)	66
Phobic Anxiety (8)	o--o	Psychoticism (8)	65
Witness Violence (8)	o-->	Phys Aggression (8)	65
Emotional Maltreat Records (0-4)	o-->	Neglect Records (0-4)	65
Emotional Maltreat Records (0-4)	o-->	Emotional Maltreat Substantiated Records (0-4)	65
Edu Maltreat Substantiated Records (4-6)	o-->	Failure to Provide Needs Substantiated Records (4-6)	65
CES-D Total (4)	o-->	Approp Empathy (4)	64
Part-Resp Verbal Aggres (8)	o-->	Psych Aggres: Cgvr + Others (8)	64
Dom Viol Records (6-8)	o-->	Emotional Maltreat Records (6-8)	64
Dom Viol Risk Substantiated Records (4-6)	o-->	Drug/Alcohol Records (4-6)	64
Severity - Phys Abuse (0-4)	o-->	Total Records (0-4)	64
Race (B) (1)	o-->	Birth Weight (2)	63
Press Total (4)	o-->	Father Involvement (6)	63
Total Wks Separated (4)	o-->	Family Income (4)	63
Social Support (4)	o-->	Neighbrhd Support + Safety (4)	63
Schl Safety Qstnre Total (8)	o-->	Neighbrhd Support + Safety (8)	63
Lack of Supervision Substantiated Records (6-8)	o-->	Lack of Supervision Records (6-8)	63
Edu Maltreat Substantiated Records (4-6)	o-->	Edu Maltreat Substantiated Records (6-8)	63
Race (H) (1)	o-->	Dom Viol Substantiated Records (6-8)	62
ESIA Total (6)	o-->	Part-Resp Verbal Aggres (6)	62
Phys Abuse Substantiated Records (6-8)	o-->	Phys Abuse Records (6-8)	62
Edu Maltreat Substantiated Records (0-4)	o-->	Phys Abuse Substantiated Records (4-6)	62
Severity - Phys Abuse (6-8)	o-->	Phys Abuse Substantiated Records (6-8)	62
Severity - Failure to Provide Needs (6-8)	o-->	Dom Viol Risk Substantiated Records (6-8)	62
Resp-Part Verbal Aggres (6)	o-->	Hostility (8)	61
CES-D Total (4)	o-->	Family Income (4)	61
Feel Safe (8)	o-->	Social Desirability (8)	61
Witness Violence (8)	o-->	Physically Assaulted (8)	61
Failure to Provide Needs Substantiated Records (6-8)	o-->	Edu Maltreat Substantiated Records (6-8)	61
Sex (1)	o-->	Fine Motor Batelle (4)	60
Sexual Abuse Records (4-6)	o-->	Severity - Sexual Abuse (6-8)	60
Dom Viol Substantiated Records (6-8)	o-->	Child Lives with Caregiver (8)	60
Severity - Lack of Supervision (0-4)	o-->	Dom Viol Risk Substantiated Records (0-4)	60
Race (B) (1)	o-->	Severe Assault: Cgvr (8)	59
Approp Empathy (4)	o-->	Family Income (8)	59
Fapgar Total (2)	o-->	Partner Relatedness (4)	59
Change Life Events (C) (4)	o-->	Caregiver HS Diploma (4)	59
Conflict Mean Score (6)	o-->	CES-D Total (6)	59
Externalizing (Tchr) (8)	o-->	Externalizing (8)	59
Drug/Alcohol Records (4-6)	o-->	Total Records (4-6)	59
Failure to Provide Needs Substantiated Records (4-6)	o-->	Failure to Provide Needs Records (4-6)	59
Race (B) (1)	o-->	Non-viol Discipline CTSB (6)	58
Num Separations (4)	o-->	Compromise (8)	58
Total Allegation Records (6-8)	o-->	Phys Abuse Records (6-8)	58
Edu Maltreat Substantiated Records (0-4)	o-->	Moral/Legal Maltreat Substantiated Records (4-6)	58
Birth Year (1)	o-->	Schl Safety Qstnre Total (8)	57
Total Battelle (4)	o-->	Expressive Battelle (4)	57
Part-Resp Verbal Aggres (8)	o-->	Paranoid Ideation (8)	57
Drug/Alcohol Substantiated Records (4-6)	o-->	Dom Viol Risk Substantiated Records (4-6)	57
Dom Viol Risk Substantiated Records (0-4)	o-->	Emotional Maltreat Substantiated Records (0-4)	57
Race (W) (1)	o-->	Cognitive Battelle (4)	56
Total Battelle (4)	o-->	Daily Living (8)	56
Resp-Part Severe Violence (6)	o-->	Psych Aggres: Cgvr (8)	56
Aggression (6)	o-->	Psych Aggres: Cgvr (8)	56
Total Substantiated Records (0-4)	o-->	Neglect Records (0-4)	56
Emotional Maltreat Substantiated Records (4-6)	o-->	Neglect Substantiated Records (4-6)	56
Drug/Alcohol Substantiated Records (0-4)	o-->	Drug/Alcohol Substantiated Records (4-6)	56
Drug/Alcohol Substantiated Records (4-6)	o-->	Severe Assault: Non-caregiver (8)	56
Dom Viol Risk Substantiated Records (6-8)	o-->	Moral/Legal Maltreat Records (6-8)	56
Severity - Lack of Supervision (6-8)	o-->	Failure to Provide Needs Records (6-8)	56
Sex (1)	o-->	Phys Aggression (8)	55
Birth Weight (2)	o-->	Severity - Failure to Provide Needs (0-4)	55
Hosa Total (4)	o-->	CES-D Total (6)	55
Total Allegation Records (0-4)	o-->	Lack of Supervision Records (0-4)	55
Moral/Legal Maltreat Substantiated Records (0-4)	o-->	Dom Viol Substantiated Records (4-6)	55
Birth Year (1)	o-->	Severity - Failure to Provide Needs (0-4)	54
Race (W) (1)	o-->	Father Involvement (8)	54
Social Desirability (8)	o-->	Negative Self Image (8)	54
Interprsnl Sensitivity (8)	o-->	Somaticization (8)	54
Failure to Provide Needs Substantiated Records (6-8)	o-->	Failure to Provide Needs Records (6-8)	54
Dom Viol Risk Substantiated Records (0-4)	o-->	Family Income (8)	54
Severity - Emotional Maltreatment (6-8)	o-->	Emotional Maltreat Substantiated Records (6-8)	54
Race (B) (1)	o-->	Severity - Lack of Supervision (0-4)	53
Partner Autonomy (4)	o-->	Partner Control (4)	53
Cognitive Battelle (4)	o-->	Maternal Acceptance (Gr 1-2) (6)	53
Depression (8)	o-->	Somaticization (8)	53
Conflict Mean (8)	o-->	Hostility (8)	53
Socialization (6)	o-->	Total Problem Score (6)	53
Emotional Maltreat Records (0-4)	o-->	Dom Viol Risk Substantiated Records (4-6)	53
Dom Viol Substantiated Records (4-6)	o-->	Negative Self Image (8)	53
Race (W) (1)	o-->	Communication Battelle (4)	52
Fapgar Total (2)	o-->	Partner Control (4)	52
Cohesion Total Score (6)	o-->	ESIA Total (6)	52
Emotional Maltreat Substantiated Records (6-8)	o-->	Neglect Substantiated Records (6-8)	52
Severity - Failure to Provide Needs (0-4)	o-->	Lack of Supervision Records (0-4)	52
Severity - Failure to Provide Needs (0-4)	o-->	Total Allegation Records (0-4)	52
Family Income (4)	o-->	Psych Aggres: Cgvr + Others (8)	51
CES-D Total (4)	o-->	Psychoticism (8)	51
Total Problem Score (8)	o-->	Hostility (8)	51
Feel Safe (6)	o-->	LSDA Total (6)	51
Dom Viol Records (4-6)	o-->	Edu Maltreat Records (4-6)	51
Dom Viol Substantiated Records (4-6)	o-->	Help-seeking Behav (8)	51
Severity - Failure to Provide Needs (4-6)	o-->	Psych Aggres: Non-caregiver (8)	51
Fine Motor Batelle (4)	o-->	Daily Living (6)	50
Aggression (6)	o-->	Hostility (8)	50
Moral/Legal Maltreat Substantiated Records (6-8)	o-->	Minor Assault: Non-caregiver (8)	50
Drug/Alcohol Substantiated Records (4-6)	o-->	Neglect Substantiated Records (4-6)	50
Drug/Alcohol Substantiated Records (6-8)	o-->	Neglect Substantiated Records (6-8)	50
Motor Battelle (4)	o-->	Cognitive Battelle (4)	49
Externalizing (Tchr) (8)	o-->	Total Adaptive Func (Tchr) (8)	49
Witness Violence (6)	o-->	Maternal Acceptance (Gr 1-2) (6)	49
Moral/Legal Maltreat Substantiated Records (0-4)	o-->	Compromise (8)	49
Cargiver Years Edu (4)	o-->	CES-D Total (6)	48
Total Battelle (4)	o-->	LSDA Total (6)	48
Neglect Records (4-6)	o-->	Emotional Maltreat Records (4-6)	48
Emotional Maltreat Substantiated Records (6-8)	o-->	Verb Assertion (8)	48
Severity - Failure to Provide Needs (0-4)	o-->	Min. Assault CTSB (4)	48
Age First CPS Referral (NA)	o-->	Severe Assault: Cgvr (8)	48
Cognitive Battelle (4)	o-->	Academic Performance (Tchr) (6)	47
Cognitive Competence (Gr 1-2) (6)	o-->	Father Involvement (8)	47
Pos Sym Distress (8)	o-->	Depression (8)	47
Daily Living (8)	o-->	Negative Self Image (8)	47
Internalizing (4)	o-->	Internalizing (8)	47
Externalizing (8)	o-->	Part-Resp Verbal Aggres (8)	47
Aggression (4)	o-->	Resp-Part Verbal Aggres (6)	47
Aggression (4)	o-->	CES-D Total (4)	47
Total Records (0-4)	o-->	Physically Assaulted (8)	47
Emotional Maltreat Substantiated Records (0-4)	o-->	Sexual Abuse Records (4-6)	47
Race (W) (1)	o-->	Schl Safety Qstnre Total (6)	46
Partner Autonomy (4)	o-->	Partner Hostile Control (4)	46
Gross Motor Battelle (4)	o-->	Phys Assertion (8)	46
Aggression (6)	o-->	Psych Aggres: Cgvr + Others (8)	46
Witness Violence (6)	o-->	Feel Safe (6)	46
Witness Violence (8)	o-->	Posttraumatic Stress Score (8)	46
Edu Maltreat Records (6-8)	o-->	Failure to Provide Needs Records (6-8)	46
Neglect Substantiated Records (0-4)	o-->	Failure to Provide Needs Records (0-4)	46
Caregiver HS Diploma (4)	o-->	Family Income (8)	45
Partner Control (4)	o-->	CES-D Total (4)	45
Cognitive Battelle (4)	o-->	Approp Empathy (4)	45
Hosa Total (4)	o-->	Global Severity (8)	45
Maternal Acceptance (Pre-K) (6)	o-->	Social Desirability (8)	45
Social Support (4)	o-->	CES-D Total (4)	45
Failure to Provide Needs Substantiated Records (4-6)	o-->	Adults Home Thrtn Each Oth (8)	45
Dom Viol Risk Substantiated Records (4-6)	o-->	Moral/Legal Maltreat Records (4-6)	45
Age First CPS Referral (NA)	o-->	Severity - Emotional Maltreatment (0-4)	45
Communication Battelle (4)	o-->	Adaptive Battelle (4)	44
Cognitive Battelle (4)	o-->	Phys Aggression (8)	44
Num Separations (4)	o-->	Child Lives with Caregiver (8)	44
Part-Resp Verbal Aggres (8)	o-->	Interprsnl Sensitivity (8)	44
Total Records (0-4)	o-->	Values Noncorp Punishmnt (4)	44
Total Records (0-4)	o-->	Total Records (4-6)	44
Emotional Maltreat Substantiated Records (4-6)	o-->	Compromise (8)	44
Edu Maltreat Substantiated Records (0-4)	o-->	Edu Maltreat Substantiated Records (6-8)	44
Expressive Battelle (4)	o-->	Reassurance of Worth (8)	43
Press Total (6)	o-->	Verb Aggression (8)	43
Conflict Mean (8)	o-->	Part-Resp Verbal Aggres (8)	43
Externalizing (4)	o-->	Externalizing (8)	43
Non-viol Discipline CTSB (6)	o-->	Externalizing (6)	43
Sexual Abuse Records (0-4)	o-->	Moral/Legal Maltreat Substantiated Records (4-6)	43
Emotional Maltreat Records (0-4)	o-->	Total Records (0-4)	43
Emotional Maltreat Records (4-6)	o-->	Response Avoidance (8)	43
Drug/Alcohol Records (0-4)	o-->	Total Wks Separated (4)	43
Drug/Alcohol Substantiated Records (0-4)	o-->	Total Wks Separated (4)	43
Premature (2)	o-->	Sexual Abuse Substantiated Records (6-8)	42
Cargiver Years Edu (4)	o-->	Socialization (8)	42
Values Noncorp Punishmnt (4)	o-->	Social integration (8)	42
Partner Acceptance (4)	o-->	Non-viol Discipline CTSB (6)	42
Resp-Part Minor Violence (6)	o-->	Family Income (8)	42
Neighbrhd Support + Safety (4)	o-->	Gross Motor Battelle (4)	42
Total Wks Separated (4)	o-->	Compromise (8)	42
Conflict Total Score (6)	o-->	ESIA Total (6)	42
Severity - Failure to Provide Needs (0-4)	o-->	Partner Autonomy (4)	42
Part-Resp Minor Violence (6)	o-->	Part-Resp Verbal Aggres (6)	41
Hosa Total (4)	o-->	Phobic Anxiety (8)	41
Press Total (4)	o-->	LSDA Total (6)	41
Cohesion Total (8)	o-->	Father Involvement (8)	41
Feel Safe (6)	o-->	Total Problem Score (Tchr) (8)	41
Feel Safe (8)	o-->	Negative Self Image (8)	41
Dom Viol Substantiated Records (4-6)	o-->	Dom Viol Risk Substantiated Records (6-8)	41
Severity - Sexual Abuse (6-8)	o-->	Dom Viol Risk Substantiated Records (6-8)	41
Sex (1)	o-->	Negative Self Image (8)	40
Partner Acceptance (4)	o-->	Partner Lack of Empathy (4)	40
Press Total (6)	o-->	Phys Competence (Gr 1-2) (6)	40
Schl Safety Qstnre Total (6)	o-->	Witness Violence (8)	40
Num Nonzero Resps (BSI) (8)	o-->	Obses-compulsive (8)	40
Aggression (4)	o-->	Partner Control (4)	40
Total Records (4-6)	o-->	Phys Abuse Records (6-8)	40
Neglect Records (4-6)	o-->	Phys Abuse Records (4-6)	40
Moral/Legal Maltreat Substantiated Records (0-4)	o-->	Cognitive Battelle (4)	40
Resp-Part Reasoning (6)	o-->	Moral/Legal Maltreat Substantiated Records (6-8)	39
Dom Viol Substantiated Records (4-6)	o-->	Social Desirability (8)	39
Severity - Sexual Abuse (6-8)	o-->	Pos Sym Distress (8)	39
Change Life Events (C) (4)	o-->	Partner Relatedness (4)	38
Press Total (6)	o-->	Maternal Acceptance (Pre-K) (6)	38
Edu Maltreat Records (6-8)	o-->	Sexual Abuse Records (6-8)	38
Drug/Alcohol Substantiated Records (0-4)	o-->	Emotional Maltreat Substantiated Records (0-4)	38
Dom Viol Risk Substantiated Records (0-4)	o-->	Anxiety (8)	38
Severity - Phys Abuse (0-4)	o-->	Num Separations (4)	38
Prenatal Visits (2)	o-->	Change Life Events (C) (4)	37
Resp-Part Severe Violence (6)	o-->	Moral/Legal Maltreat Substantiated Records (6-8)	37
Social Support (6)	o-->	Conflict Mean Score (6)	37
Part-Resp Verbal Aggres (8)	o-->	Num Nonzero Resps (BSI) (8)	37
Total Problem Score (Tchr) (6)	o-->	Total Problem Score (Tchr) (8)	37
Witness Violence (6)	o-->	Social Probs (6)	37
Drug/Alcohol Records (4-6)	o-->	Edu Maltreat Records (4-6)	37
Edu Maltreat Substantiated Records (0-4)	o-->	Drug/Alcohol Records (0-4)	37
Birth Weight (2)	o-->	Non-viol Discipline CTSB (4)	36
Neighbrhd Support + Safety (4)	o-->	Hosa Total (4)	36
Part-Resp Reasoning (8)	o-->	Part-Resp Verbal Aggres (8)	36
Psych Aggres: Non-caregiver (8)	o-->	Obses-compulsive (8)	36
Conflict Total (8)	o-->	Psych Aggres: Non-caregiver (8)	36
Physically Threatened (8)	o-->	Adults Home Thrtn Each Oth (8)	36
Emotional Maltreat Records (6-8)	o-->	Phys Abuse Records (6-8)	36
Emotional Maltreat Substantiated Records (0-4)	o-->	Moral/Legal Maltreat Substantiated Records (4-6)	36
Dom Viol Substantiated Records (4-6)	o-->	Edu Maltreat Substantiated Records (4-6)	36
Race (B) (1)	o-->	Severity - Phys Abuse (0-4)	35
Approp Empathy (4)	o-->	Cargiver Years Edu (4)	35
Partner Control (4)	o-->	Severe Assault: Cgvr (8)	35
Academic Performance (Tchr) (6)	o-->	Maternal Acceptance (Gr 1-2) (6)	35
Reassurance of Worth (8)	o-->	Neighbrhd Support + Safety (8)	35
Edu Maltreat Records (6-8)	o-->	Internalizing (8)	35
Total Substantiated Records (0-4)	o-->	Opprtnty for Nurturance (8)	35
Dom Viol Risk Substantiated Records (6-8)	o-->	Dom Viol Records (6-8)	35
Severity - Emotional Maltreatment (6-8)	o-->	Severe Assault: Non-caregiver (8)	35
Race (W) (1)	o-->	Approp Family Roles (4)	34
Race (H) (1)	o-->	Num Separations (4)	34
Values Noncorp Punishmnt (4)	o-->	Severe Assault: Cgvr + Others (8)	34
Total Battelle (4)	o-->	Social Probs (4)	34
Peer Acceptance (Gr 1-2) (6)	o-->	Social Desirability (8)	34
Social Support (6)	o-->	Attachment (8)	34
Verb Assertion (8)	o-->	Total Problem Score (Tchr) (8)	34
Failure to Provide Needs Records (6-8)	o-->	Phys Abuse Records (6-8)	34
Edu Maltreat Substantiated Records (0-4)	o-->	Severe Assault: Cgvr + Others (8)	34
Dom Viol Risk Substantiated Records (0-4)	o-->	Edu Maltreat Substantiated Records (6-8)	34
Sex (1)	o-->	Physically Assaulted (8)	33
Gross Motor Battelle (4)	o-->	Values Noncorp Punishmnt (4)	33
ESIA Total (6)	o-->	Family Income (8)	33
Paranoid Ideation (8)	o-->	Somaticization (8)	33
Socialization (6)	o-->	Attachment (8)	33
Edu Maltreat Records (4-6)	o-->	Hostility (8)	33
Total Substantiated Records (0-4)	o-->	Total Wks Separated (4)	33
Severity - Sexual Abuse (4-6)	o-->	Father Involvement (6)	33
Race (B) (1)	o-->	Approp Empathy (4)	32
Race (W) (1)	o-->	Minor Assault: Cgvr + Others (8)	32
Approp Empathy (4)	o-->	Opprtnty for Nurturance (8)	32
Approp Family Roles (4)	o-->	Resp-Part Reasoning (6)	32
Resp-Part Verbal Aggres (6)	o-->	Verb Aggression (8)	32
Part-Resp Severe Violence (6)	o-->	Drug/Alcohol Substantiated Records (6-8)	32
Obses-compulsive (8)	o-->	Somaticization (8)	32
Aggression (6)	o-->	Drug/Alcohol Records (6-8)	32
Physically Assaulted (8)	o-->	Posttraumatic Stress Score (8)	32
Moral/Legal Maltreat Records (0-4)	o-->	Edu Maltreat Substantiated Records (4-6)	32
Dom Viol Substantiated Records (4-6)	o-->	Severity - Emotional Maltreatment (4-6)	32
Gross Motor Battelle (4)	o-->	Physically Assaulted (8)	31
Total Battelle (4)	o-->	Gross Motor Battelle (4)	31
Total Battelle (4)	o-->	Academic Performance (Tchr) (6)	31
Resp-Part Minor Violence (6)	o-->	Child Lives with Caregiver (8)	31
Aggression (6)	o-->	ESIA Total (6)	31
Phys Abuse Records (0-4)	o-->	Dom Viol Risk Substantiated Records (4-6)	31
Moral/Legal Maltreat Records (0-4)	o-->	Total Wks Separated (4)	31
Premature (2)	o-->	Daily Living (6)	30
Approp Empathy (4)	o-->	Reliable Alliance (8)	30
Values Noncorp Punishmnt (4)	o-->	Severe Assault: Cgvr (8)	30
Phobic Anxiety (8)	o-->	Hostility (8)	30
Pos Sym Distress (8)	o-->	Hostility (8)	30
Social Probs (6)	o-->	Child Lives with Caregiver (8)	30
Edu Maltreat Substantiated Records (4-6)	o-->	Neglect Substantiated Records (4-6)	30
Edu Maltreat Substantiated Records (6-8)	o-->	Sexual Abuse Records (6-8)	30
Severity - Failure to Provide Needs (6-8)	o-->	Drug/Alcohol Records (6-8)	30
Cognitive Battelle (4)	o-->	Social Desirability (8)	29
Moral/Legal Maltreat Substantiated Records (4-6)	o-->	Total Problem Score (Tchr) (8)	29
Moral/Legal Maltreat Substantiated Records (4-6)	o-->	Neglect Substantiated Records (4-6)	29
Race (B) (1)	o-->	Non-viol Discipline CTSB (4)	28
Partner Lack of Empathy (4)	o-->	Part-Resp Minor Violence (8)	28
Resp-Part Phys Aggres (6)	o-->	Moral/Legal Maltreat Substantiated Records (6-8)	28
Phys Competence (Gr 1-2) (6)	o-->	Negative Self Image (8)	28
Neighbrhd Support + Safety (8)	o-->	Paranoid Ideation (8)	28
Total Problem Score (6)	o-->	Internalizing (8)	28
Min. Assault CTSB (6)	o-->	Severe Assault: Cgvr + Others (8)	28
Schl Safety Qstnre Total (8)	o-->	Family Income (8)	28
Drug/Alcohol Records (0-4)	o-->	Drug/Alcohol Records (6-8)	28
Phys Abuse Substantiated Records (4-6)	o-->	Compromise (8)	28
Partner Lack of Empathy (4)	o-->	Phys Abuse Substantiated Records (6-8)	27
Minor Assault: Non-caregiver (8)	o-->	Part-Resp Verbal Aggres (8)	27
Social Probs (4)	o-->	Edu Maltreat Substantiated Records (4-6)	27
Lack of Supervision Records (6-8)	o-->	Severity - Failure to Provide Needs (6-8)	27
Moral/Legal Maltreat Records (6-8)	o-->	Somaticization (8)	27
Drug/Alcohol Records (0-4)	o-->	Lack of Supervision Records (0-4)	27
Drug/Alcohol Records (6-8)	o-->	Phys Abuse Records (6-8)	27
Phys Abuse Substantiated Records (0-4)	o-->	Social Probs (4)	27
Sexual Abuse Substantiated Records (0-4)	o-->	Approp Expectations (4)	27
Premature (2)	o-->	Lack of Supervision Substantiated Records (0-4)	26
Approp Empathy (4)	o-->	Caregiver HS Diploma (4)	26
Hosa Total (4)	o--o	Internalizing (4)	26
Total Wks Separated (4)	o-->	Approp Empathy (4)	26
Externalizing (Tchr) (6)	o-->	Age First CPS Referral (NA)	26
Verb Aggression (8)	o-->	Total Adaptive Func (Tchr) (8)	26
Reassurance of Worth (8)	o-->	Depression (8)	26
Physically Assaulted (8)	o-->	Minor Assault: Cgvr (8)	26
Sexual Abuse Records (0-4)	o-->	Dom Viol Substantiated Records (6-8)	26
Birth Year (1)	o-->	Min. Assault CTSB (4)	25
Caregiver HS Diploma (4)	o-->	Maternal Acceptance (Pre-K) (6)	25
Partner Relatedness (4)	o-->	Part-Resp Reasoning (8)	25
CES-D Total (4)	o-->	Paranoid Ideation (8)	25
CAGE (4)	o-->	Partner Hostile Control (4)	25
Phys Competence (Pre-K) (6)	o-->	Internalizing (Tchr) (6)	25
Schl Safety Qstnre Total (6)	o-->	Resp-Part Verbal Aggres (6)	25
Cargiver Lost Parent(s) (4)	o-->	Partner Control (4)	25
Academic Performance (Tchr) (6)	o-->	Social integration (8)	25
Emotional Maltreat Records (0-4)	o-->	Posttraumatic Stress Score (8)	25
Drug/Alcohol Records (6-8)	o-->	Neglect Records (6-8)	25
Dom Viol Substantiated Records (4-6)	o-->	Sexual Abuse Substantiated Records (4-6)	25
Race (W) (1)	o-->	Neighbrhd Support + Safety (4)	24
Birth Weight (2)	o-->	Caregiver HS Diploma (4)	24
Partner Relatedness (4)	o-->	Cohesion Mean (8)	24
Part-Resp Reasoning (6)	o-->	Attachment (8)	24
Internalizing (Tchr) (6)	o-->	MH6A Total (6)	24
Emotional Maltreat Records (0-4)	o-->	Severity - Phys Abuse (4-6)	24
Total Allegation Records (4-6)	o-->	Moral/Legal Maltreat Records (4-6)	24
Dom Viol Risk Substantiated Records (6-8)	o-->	Phys Abuse Substantiated Records (6-8)	24
Severity - Lack of Supervision (6-8)	o-->	Part-Resp Severe Violence (8)	24
Social Support (4)	o-->	Maternal Acceptance (Pre-K) (6)	23
Conflict Total (8)	o-->	Minor Assault: Cgvr + Others (8)	23
Lack of Supervision Records (4-6)	o-->	Father Involvement (8)	23
Lack of Supervision Records (6-8)	o-->	Drug/Alcohol Records (6-8)	23
Emotional Maltreat Substantiated Records (0-4)	o-->	Total Records (6-8)	23
Dom Viol Risk Substantiated Records (4-6)	o-->	Moral/Legal Maltreat Substantiated Records (4-6)	23
Dom Viol Risk Substantiated Records (6-8)	o-->	Moral/Legal Maltreat Substantiated Records (6-8)	23
Personal-Social Battelle (4)	o-->	Family Income (4)	22
Part-Resp Verbal Aggres (6)	o-->	Neighbrhd Support + Safety (8)	22
Neighbrhd Support + Safety (4)	o-->	Physically Assaulted (8)	22
Conflict Mean (8)	o-->	Minor Assault: Cgvr + Others (8)	22
Aggression (4)	o-->	Interprsnl Sensitivity (8)	22
Total Problem Score (Tchr) (6)	o-->	Social Probs (6)	22
Phys Abuse Records (0-4)	o-->	MHLA Total (4)	22
Emotional Maltreat Records (4-6)	o-->	Obses-compulsive (8)	22
Partner Lack of Empathy (4)	o-->	Physically Threatened (8)	21
Cognitive Battelle (4)	o-->	Total Problem Score (Tchr) (6)	21
Part-Resp Reasoning (6)	o--o	Cohesion Mean Score (6)	21
Cognitive Competence (Pre-K) (6)	o-->	Total Problem Score (Tchr) (8)	21
Press Total (6)	o-->	Feel Safe (8)	21
Moral/Legal Maltreat Records (4-6)	o-->	Internalizing (Tchr) (8)	21
Drug/Alcohol Substantiated Records (0-4)	o-->	Total Records (0-4)	21
Severity - Emotional Maltreatment (0-4)	o-->	Neighbrhd Support + Safety (8)	21
Severity - Emotional Maltreatment (0-4)	o-->	Cargiver Lost Parent(s) (4)	21
Premature (2)	o-->	Aggression (4)	20
Motor Battelle (4)	o-->	Total Problem Score (6)	20
Hosa Total (4)	o-->	Partner Control (4)	20
Phys Abuse Substantiated Records (6-8)	o-->	Social Problems (8)	20
Severity - Phys Abuse (6-8)	o-->	Total Records (6-8)	20
Race (B) (1)	o-->	Total Records (0-4)	19
Race (H) (1)	o-->	Communication Battelle (4)	19
Prenatal Visits (2)	o--o	Fapgar Total (2)	19
Prenatal Visits (2)	o-->	Phys Abuse Records (4-6)	19
Motor Battelle (4)	o-->	Social integration (8)	19
Part-Resp Reasoning (6)	o-->	Lack of Supervision Substantiated Records (6-8)	19
Cohesion Total (8)	o-->	Conflict Total (8)	19
Internalizing (4)	o-->	Values Noncorp Punishmnt (4)	19
Internalizing (4)	o-->	Total Problem Score (6)	19
Min. Assault CTSB (4)	o-->	Resp-Part Minor Violence (6)	19
Failure to Provide Needs Records (6-8)	o-->	Feel Safe (8)	19
Moral/Legal Maltreat Records (0-4)	o-->	Severity - Sexual Abuse (6-8)	19
Dom Viol Records (0-4)	o-->	Part-Resp Severe Violence (6)	19
Edu Maltreat Substantiated Records (4-6)	o-->	Moral/Legal Maltreat Records (4-6)	19
Severity - Failure to Provide Needs (4-6)	o-->	Severity - Lack of Supervision (4-6)	19
Severity - Emotional Maltreatment (6-8)	o-->	Total Records (6-8)	19
Prenatal Visits (2)	o-->	Severe Assault: Cgvr (8)	18
Part-Resp Minor Violence (6)	o-->	Moral/Legal Maltreat Records (6-8)	18
CAGE (4)	o-->	Total Problem Score (Tchr) (8)	18
Internalizing (8)	o-->	Obses-compulsive (8)	18
Posttraumatic Stress Score (8)	o-->	Severe Assault: Non-caregiver (8)	18
Witness Violence (6)	o-->	Peer Acceptance (Pre-K) (6)	18
Severity - Phys Abuse (4-6)	o-->	Total Substantiated Records (4-6)	18
Birth Weight (2)	o-->	Moral/Legal Maltreat Records (6-8)	17
Partner Hostile Control (4)	o-->	Emotional Maltreat Records (4-6)	17
Resp-Part Minor Violence (6)	o-->	Phys Assertion (8)	17
Num Separations (4)	o-->	MHLA Total (4)	16
Verb Aggression (8)	o-->	Pos Sym Distress (8)	16
Edu Maltreat Records (4-6)	o-->	Neglect Records (6-8)	16
Phys Abuse Substantiated Records (0-4)	o-->	Approp Family Roles (4)	16
Failure to Provide Needs Substantiated Records (0-4)	o-->	Cognitive Competence (Pre-K) (6)	16
Severity - Emotional Maltreatment (4-6)	o-->	Phys Abuse Records (4-6)	16
Severity - Emotional Maltreatment (4-6)	o-->	Severity - Lack of Supervision (4-6)	16
Cohesion Mean (8)	o-->	Conflict Total (8)	15
Sexual Abuse Records (0-4)	o-->	Academic Performance (Tchr) (6)	15
Drug/Alcohol Records (4-6)	o-->	Failure to Provide Needs Records (4-6)	15
Dom Viol Records (0-4)	o-->	Drug/Alcohol Records (0-4)	15
Severity - Sexual Abuse (0-4)	o-->	Phys Abuse Records (0-4)	15
Conflict Total Score (6)	o-->	Paranoid Ideation (8)	14
Severe Assault: Non-caregiver (8)	o-->	Depression (8)	14
Conflict Mean (8)	o-->	Neighbrhd Support + Safety (8)	14
Daily Living (6)	o-->	Emotional Maltreat Records (6-8)	14
Total Adaptive Func (Tchr) (8)	o-->	Negative Self Image (8)	14
Neglect Substantiated Records (6-8)	o-->	Sexual Abuse Substantiated Records (6-8)	14
Lack of Supervision Substantiated Records (0-4)	o-->	Resp-Part Reasoning (6)	14
Severity - Sexual Abuse (4-6)	o-->	Social Problems (8)	14
Caregiver HS Diploma (4)	o-->	Phys Abuse Substantiated Records (6-8)	13
Peer Acceptance (Gr 1-2) (6)	o-->	Obses-compulsive (8)	13
Phys Competence (Gr 1-2) (6)	o-->	Resp-Part Reasoning (6)	13
Conflict Total (8)	o-->	Neighbrhd Support + Safety (8)	13
Edu Maltreat Substantiated Records (4-6)	o-->	Failure to Provide Needs Substantiated Records (6-8)	13
Dom Viol Substantiated Records (0-4)	o-->	Emotional Maltreat Substantiated Records (6-8)	13
Severity - Sexual Abuse (4-6)	o-->	Dom Viol Risk Substantiated Records (4-6)	13
Peer Acceptance (Pre-K) (6)	o-->	Psych Aggres: Cgvr + Others (8)	12
Total Adaptive Func (Tchr) (6)	o-->	Pos Sym Distress (8)	12
Race (H) (1)	o-->	Peer Acceptance (Pre-K) (6)	11
Adaptive Battelle (4)	o-->	Severe Assault: Cgvr (8)	11
CES-D Total (4)	o-->	Academic Performance (Tchr) (8)	11
Fapgar Total (2)	o-->	Conflict Total Score (6)	11
Aggression (6)	o-->	Severe Assault: Non-caregiver (8)	11
Moral/Legal Maltreat Records (0-4)	o-->	Neglect Records (0-4)	11
Drug/Alcohol Records (0-4)	o-->	Failure to Provide Needs Records (0-4)	11
Severity - Sexual Abuse (0-4)	o-->	Dom Viol Risk Substantiated Records (0-4)	11
Internalizing (Tchr) (6)	o-->	Socialization (8)	10
Total Records (4-6)	o-->	Response Avoidance (8)	10
Expressive Battelle (4)	o-->	Approp Empathy (4)	9
CES-D Total (6)	o-->	Social integration (8)	9
Change Life Events (C) (4)	o-->	Total Problem Score (8)	9
Peer Acceptance (Gr 1-2) (6)	o-->	Physically Threatened (8)	9
Cohesion Total (8)	o-->	Depression (8)	9
Phys Abuse Records (6-8)	o-->	Reassurance of Worth (8)	9
Neglect Records (6-8)	o-->	Phobic Anxiety (8)	9
Lack of Supervision Records (4-6)	o-->	Phys Abuse Records (4-6)	9
Neglect Substantiated Records (4-6)	o-->	Aggression (6)	9
Edu Maltreat Substantiated Records (0-4)	o-->	Severity - Failure to Provide Needs (6-8)	9
Severity - Failure to Provide Needs (4-6)	o-->	Severity - Failure to Provide Needs (6-8)	9
Total Battelle (4)	o-->	Cargiver Years Edu (4)	8
Press Total (6)	o-->	Externalizing (Tchr) (8)	8
Cohesion Total Score (6)	o-->	Resp-Part Verbal Aggres (6)	8
Conflict Total (8)	o-->	Obses-compulsive (8)	8
Conflict Mean (8)	o-->	Obses-compulsive (8)	8
Cargiver Lost Parent(s) (4)	o-->	Neighbrhd Support + Safety (4)	8
Prenatal Visits (2)	o-->	Approp Expectations Expan (4)	7
Caregiver HS Diploma (4)	o-->	Hostility (8)	7
Cohesion Mean Score (6)	o-->	Resp-Part Verbal Aggres (6)	7
Feel Safe (8)	o-->	Phys Aggression (8)	7
Witness Violence (8)	o-->	Conflict Total (8)	7
Emotional Maltreat Substantiated Records (0-4)	o-->	Edu Maltreat Substantiated Records (6-8)	7
Severity - Emotional Maltreatment (6-8)	o-->	Family Income (8)	7
Part-Resp Phys Aggres (6)	o-->	CES-D Total (6)	6
Dom Viol Risk Substantiated Records (0-4)	o-->	Failure to Provide Needs Records (0-4)	6
Conflict Total Score (6)	o-->	Externalizing (6)	5
Part-Resp Severe Violence (8)	o-->	Num Nonzero Resps (BSI) (8)	5
Failure to Provide Needs Records (6-8)	o-->	Sexual Abuse Records (6-8)	5
Severity - Failure to Provide Needs (4-6)	o-->	Lack of Supervision Substantiated Records (4-6)	5
Externalizing (6)	o-->	Conflict Mean Score (6)	3
Phys Abuse Substantiated Records (6-8)	o-->	Total Records (6-8)	3
Approp Expectations (4)	o-->	Paranoid Ideation (8)	2
Emotional Maltreat Records (6-8)	o-->	Externalizing (8)	2
Sexual Abuse Substantiated Records (4-6)	o-->	Neglect Substantiated Records (4-6)	2
